# Supplementary material for: A Novel FYVE Domain-Containing Protein Kinase, PsZFPK1, Plays a Critical Role in Vegetative Growth, Sporangium Formation, Oospore Production, and Virulence in Phytophthora sojae
Source: J Fungi (Basel). 2023 Jun 28;9(7):709. doi: 10.3390/jof9070709 (PMC10381902; doi:10.3390/jof9070709)
Supplement: Supplementary file 1 [file jof-09-00709-s001.zip › jof-2459975-Table S1.xlsx]

## Sheet: Sheet1
Supplemental Table S1. sgRNA and Primers used in this study.
Primer	Sequence	Application
sgRNA-1-F	CTAGCCTTACGCTGATGAGTCCGTGAGGACGAAACGAGTAAGCTCGTCCGTAAGGATGCCCTGTTTGA	sgRNA sequence
sgRNA-1-R	GGAATGCGACTACTCAGGCACTCCTGCTTTGCTCATTCGAGCAGGCATTCCTACGGGACAAACTCAAA
sgRNA-2-F	CTAGCACACTGCTGATGAGTCCGTGAGGACGAAACGAGTAAGCTCGTCCAGTGTCTTCATCCGTCCTA
sgRNA-2-R	GTGTGACGACTACTCAGGCACTCCTGCTTTGCTCATTCGAGCAGGTCACAGAAGTAGGCAGGATCAAA
CDSF	ATGAAGAAGTCTCCCGTGGC	Correct the coding sequence (CDS) of PsZFPK1
CDSR	CTAGATGATCTGCGACTCGG
qRT-PCR-F	CCGTGCTCGTGGTGTGAAG	qRT-PCR primers of PsZFPK1
qRT-PCR-R	GGACTCGTATGACCCTTGGC
F1	CTTGCGTTTCAAAGCGCCGA	Amplification of PsZFPK1 mutants screening
R1	ACCTTGTAGATGAACTCGCC
F2	GGCGAGTTCATCTACAAGGT
R2	CATCAACTGTACAGCTGCGT
F3	TCCATCCTGAACGACAGCGA
R3	TGTCTTCTTTGACGGTCAGC
qPCR-PsActin-F	ACTGCACCTTCCAGACCATC	qPCR primers of Biomass analysis
qPCR-PsActin-R	CCACCACCTTGATCTTCATG
qPCR-GmCYP2-F	CGGGACCAGTGTGCTTCTTCA
qPCR-GmCYP2-R	CCCCTCCACTACAAAGGCTCG
donor-1F	GATAAGCTTGATATCGAATTCGCGCCAGGTGGCGGCGCG	Construct PsZFPK1 knockout donor vector
donor-1R	GTTCAATCATGTCCTTCTTCTTGCTGCGGC
donor-2F	GAAGAAGGACATGATTGAACAAGATGGATTGCACG
donor-2R	CACACTCAAATCAGAAGAACTCGTCAAGAAGGC
donor-3F	GTTCTTCTGATTTGAGTGTGGGTAAGTGACCAAGC
donor-3R	CGCTCTAGAACTAGTGGATCCCTTGCGGTATACCAACGAAAAATGC
GFP-1F	GATAGGCCTCCGCGGACTAGTATGCAGAGCAGTCCGCAGG	Construct PsZFPK1 flsorescence vector
GFP-1R	CCTTGCCCATCGAGGCCTTGGCGGCTTCC
GFP-2F	CAAGGCCTCGATGGGCAAGGGCGAGGAA
GFP-2R	AGAAGTAGGCACCGGTACCGGGCCCTCAACGCGTTCCGGAGTT
T602-F	GTAAAACGACGGCCAGTGAA	Construct PsZFPK1 Phosphorylation site mutations complemented vector
T602-R	TTCACTGGCCGTCGTTTTAC
T602A-F	CACCACCGCGTTCGTCGGCACGTACCAGAT
T602A-R	CGACGAACGCGGTGGTGCGGCCTTCGTCCG
T602D-F	CACCACCGACTTCGTCGGCACGTACCAGAT
T602D-R	CGACGAAGTCGGTGGTGCGGCCTTCGTCCG
